# Supplementary material for: Synthesis and Antibacterial Activity of Novel Triazolo[4,3-a]pyrazine Derivatives
Source: Molecules. 2023 Nov 30;28(23):7876. doi: 10.3390/molecules28237876 (PMC10708386; doi:10.3390/molecules28237876)
Supplement: Supplementary file 1 [file molecules-28-07876-s001.zip]

Archive with 1 entries (1 files):
- molecules-2697118-supplementary.pdf
